# Supplementary material for: The roles of Bcl-xL in modulating apoptosis during development of Xenopus laevis
Source: BMC Dev Biol. 2005 Sep 26;5:20. doi: 10.1186/1471-213X-5-20 (PMC1262703; doi:10.1186/1471-213X-5-20)
Supplement: Additional File 1 — Figure 2 [file 1471-213X-5-20-S1.xls]

## Sheet: Eye stats
Eye stats
GFP St. 28			GFP St. 33/34			GFP St. 37			GFP ST.41
Mean	0.844444		Mean	4.40274		Mean	2.77696		Mean	0.899495
Standard Error	0.299864		Standard Error	0.921698		Standard Error	0.676051		Standard Error	0.31387
Median	0.118056		Median	3.4375		Median	2.21111		Median	0.322222
Mode	0		Mode	#N/A		Mode	#N/A		Mode	0
Standard Deviation	1.19946		Standard Deviation	3.91043		Standard Deviation	2.86824		Standard Deviation	1.17439
Sample Variance	1.4387		Sample Variance	15.2915		Sample Variance	8.2268		Sample Variance	1.3792
Kurtosis	0.811823		Kurtosis	7.28273		Kurtosis	8.27903		Kurtosis	0.3373
Skewness	1.36032		Skewness	2.41651		Skewness	2.58551		Skewness	1.23745
Range	3.625		Range	16.8333		Range	12.425		Range	3.44444
Minimum	0		Minimum	0.666667		Minimum	0.2		Minimum	0
Maximum	3.625		Maximum	17.5		Maximum	12.625		Maximum	3.44444
Sum	13.5111		Sum	79.2493		Sum	49.9853		Sum	12.5929
Count	16		Count	18		Count	18		Count	14
XR11 ST.28			XR11 St. 33/34			XR11 St.37			XR11 St.41
Mean	0.0180556		Mean	0.0212418		Mean	0.315677		Mean	0.0690769
Standard Error	0.0127516		Standard Error	0.0157152		Standard Error	0.130094		Standard Error	0.0264215
Median	0		Median	0		Median	0.118056		Median	0
Mode	0		Mode	0		Mode	0		Mode	0
Standard Deviation	0.0541006		Standard Deviation	0.0647954		Standard Deviation	0.551943		Standard Deviation	0.105686
Sample Variance	0.00292688		Sample Variance	0.00419844		Sample Variance	0.304641		Sample Variance	0.0111696
Kurtosis	8.40696		Kurtosis	10.8442		Kurtosis	8.73517		Kurtosis	3.91387
Skewness	2.98899		Skewness	3.26855		Skewness	2.82308		Skewness	1.91764
Range	0.2		Range	0.25		Range	2.22222		Range	0.375
Minimum	0		Minimum	0		Minimum	0		Minimum	0
Maximum	0.2		Maximum	0.25		Maximum	2.22222		Maximum	0.375
Sum	0.325		Sum	0.361111		Sum	5.68218		Sum	1.10523
Count	18		Count	17		Count	18		Count	16

## Sheet: Other stats
Other stats
GFP St. 28			GFP St. 33/34			GFP St. 37			GFP ST.41
Mean	3.02431		Mean	12.9263		Mean	6.75884		Mean	5.06252
Standard Error	0.69845		Standard Error	1.97185		Standard Error	0.917769		Standard Error	1.42566
Median	2.93889		Median	9.025		Median	6.15		Median	3.625
Mode	0.5		Mode	#N/A		Mode	6.875		Mode	#N/A
Standard Deviation	2.7938		Standard Deviation	8.36584		Standard Deviation	3.89377		Standard Deviation	5.33433
Sample Variance	7.80531		Sample Variance	69.9872		Sample Variance	15.1614		Sample Variance	28.4551
Kurtosis	-1.14223		Kurtosis	-0.912598		Kurtosis	1.40412		Kurtosis	0.0925742
Skewness	0.458859		Skewness	0.740043		Skewness	0.963664		Skewness	1.03965
Range	8.25		Range	24.2929		Range	16.1		Range	16.5
Minimum	0		Minimum	2.81818		Minimum	0.4		Minimum	0
Maximum	8.25		Maximum	27.1111		Maximum	16.5		Maximum	16.5
Sum	48.3889		Sum	232.673		Sum	121.659		Sum	70.8753
Count	16		Count	18		Count	18		Count	14
XR11 St.33/34			XR11 St.33/34			XR11 St.37			XR11 St.41
Mean	0.40244		Mean	0.93408		Mean	1.67009		Mean	0.253348
Standard Error	0.143248		Standard Error	0.436524		Standard Error	0.467028		Standard Error	0.0670171
Median	0		Median	0.111111		Median	0.95		Median	0.161111
Mode	0		Mode	0		Mode	0		Mode	0
Standard Deviation	0.607752		Standard Deviation	1.79984		Standard Deviation	1.98143		Standard Deviation	0.268068
Sample Variance	0.369362		Sample Variance	3.23941		Sample Variance	3.92607		Sample Variance	0.0718606
Kurtosis	1.4667		Kurtosis	3.02402		Kurtosis	3.63219		Kurtosis	-0.102215
Skewness	1.55664		Skewness	2.05803		Skewness	1.74991		Skewness	0.870236
Range	1.875		Range	5.71429		Range	7.6		Range	0.857143
Minimum	0		Minimum	0		Minimum	0		Minimum	0
Maximum	1.875		Maximum	5.71429		Maximum	7.6		Maximum	0.857143
Sum	7.24393		Sum	15.8794		Sum	30.0615		Sum	4.05357
Count	18		Count	17		Count	18		Count	16

## Sheet: Total stats
Total stats
GFP St.28			GFP St.33/34			GFP St.37			GFP ST.41
Mean	3.86875		Mean	17.329		Mean	9.5358		Mean	5.96201
Standard Error	0.950085		Standard Error	2.59621		Standard Error	1.44115		Standard Error	1.6789
Median	3.59444		Median	14.0875		Median	8.05		Median	4.22222
Mode	0.25		Mode	#N/A		Mode	#N/A		Mode	#N/A
Standard Deviation	3.80034		Standard Deviation	11.0148		Standard Deviation	6.1143		Standard Deviation	6.28185
Sample Variance	14.4426		Sample Variance	121.325		Sample Variance	37.3846		Sample Variance	39.4616
Kurtosis	-0.681532		Kurtosis	0.301338		Kurtosis	2.22265		Kurtosis	-0.474538
Skewness	0.65528		Skewness	1.00558		Skewness	1.40683		Skewness	0.892647
Range	11.875		Range	39.7727		Range	25.4		Range	18.75
Minimum	0		Minimum	3.72727		Minimum	0.6		Minimum	0
Maximum	11.875		Maximum	43.5		Maximum	26		Maximum	18.75
Sum	61.9		Sum	311.922		Sum	171.644		Sum	83.4682
Count	16		Count	18		Count	18		Count	14
XR11 St.28			XR11 St.33/34			XR11 St.37			XR11 St.41
Mean	0.420496		Mean	0.955322		Mean	1.98576		Mean	0.322425
Standard Error	0.148809		Standard Error	0.440789		Standard Error	0.496501		Standard Error	0.0811665
Median	0		Median	0.111111		Median	1.15		Median	0.211111
Mode	0		Mode	0		Mode	1		Mode	0
Standard Deviation	0.631342		Standard Deviation	1.81742		Standard Deviation	2.10648		Standard Deviation	0.324666
Sample Variance	0.398593		Sample Variance	3.30301		Sample Variance	4.43724		Sample Variance	0.105408
Kurtosis	1.48724		Kurtosis	2.7661		Kurtosis	1.59318		Kurtosis	0.514467
Skewness	1.53904		Skewness	2.01495		Skewness	1.34851		Skewness	1.12851
Range	2		Range	5.71429		Range	7.6		Range	1
Minimum	0		Minimum	0		Minimum	0		Minimum	0
Maximum	2		Maximum	5.71429		Maximum	7.6		Maximum	1
Sum	7.56893		Sum	16.2405		Sum	35.7437		Sum	5.1588
Count	18		Count	17		Count	18		Count	16

## Sheet: GFP 28
CMVGFP St. 28
	Individual
Section		1	2	3	4	5	6	7	8	9	10	11	12	13	14	15	16
1	eye	0	0	0	0	0	0	0	0	1	0	0	0	0	1	0	0
	other	5	2	1	8	0	0	0	0	3	0	0	0	0	0	8	1
	total	5	2	1	8	0	0	0	0	4	0	0	0	0	1	8	1
2	eye	0	0	0	9	0	0	0	0	0	6	0	0	2	0	0	0
	other	9	3	1	12	0	0	0	0	3	5	0	1	7	2	0	2
	total	9	3	1	21	0	0	0	0	3	11	0	1	9	2	0	2
3	eye	6	0	0	11	0	0	0	0	0	5	0	0	1	0	0	0
	other	8	5	0	10	0	0	0	0	1	5	0	0	2	5	2	8
	total	14	5	0	21	0	0	0	0	1	10	0	0	3	5	2	8
4	eye	0	0	0	0	0	0	0	0	5	4	0	0	2	0	1	0
	other	7	3	1	0	1	0	2	0	3	6	0	0	1	4	3	1
	total	7	3	1	0	1	0	2	0	8	10	0	0	3	4	4	1
5	eye	0	0	0	0	0	0		0	3	4	0	0	6	0	1	1
	other	3	5	0	0	1	0		1	3	6	0	0	6	6	5	12
	total	3	5	0	0	1	0		1	6	10	0	0	12	6	6	13
6	eye	3	0	0	4	0	0		0	0	4	0	0	5	0	1	0
	other	5	8	0	9	0	0		1	5	13	0	0	9	4	9	8
	total	8	8	0	13	0	0		1	5	17	0	0	14	4	10	8
7	eye		0	1	1	0	0		0	1	2	0	0	1	0	0	0
	other		4	1	8	0	0		1	2	5	0	0	5	3	1	10
	total		4	2	9	0	0		1	3	7	0	0	6	3	1	10
8	eye		0	0	4	0	0		0	1	0	0	0	0	0	0	0
	other		5	0	19	0	1		2	3	3	0	0	5	0	5	4
	total		5	0	23	0	1		2	4	3	0	0	5	0	5	4
9	eye		0			0	0		0	2		0	0		0	0	7
	other		9			0	1		0	4		0	1		1	0	11
	total		9			0	1		0	6		0	1		1	0	18
10	eye					0	0			0		0	0			1	4
	other					1	1			4		0	0			6	15
	total					1	1			4		0	0			7	19
11	eye						0					0	0
	other						0					0	0
	total						0					0	0
12	eye						0						0
	other						0						1
	total						0						1
13	eye
	other
	total
14	eye
	other
	total
15	eye
	other
	total

## Sheet: XR11 28
CMVXR11 XCARGFP St. 28
	Individual
Section		1	2	3	4	5	6	7	8	9	10	11	12	13	14	15	16	17	18
1	eye	1	0	0	0	0	0	0	0	0	0	0	0	0	0	0	0	0	0
	other	0	0	0	0	0	0	0	0	0	0	0	1	0	1	0	0	0	0
	total	1	0	0	0	0	0	0	0	0	0	0	1	0	1	0	0	0	0
2	eye	0	0	0	0	0	0	0	0	0	0	0	0	0	0	0	0	0	0
	other	0	0	1	0	1	0	0	0	0	0	0	1	0	1	0	0	0	0
	total	0	0	1	0	1	0	0	0	0	0	0	1	0	1	0	0	0	0
3	eye	0	0	0	0	0	0	0	0	0	0	0	0	0	0	0	0	0	0
	other	1	0	2	0	3	0	3	0	0	0	2	1	0	1	0	0	0	0
	total	1	0	2	0	3	0	3	0	0	0	2	1	0	1	0	0	0	0
4	eye	0	0	0	0	0	0	0	0	0	0	0	0	0	0	0	0	0	0
	other	1	0	0	0	0	0	1	0	0	0	4	0	0	1	0	0	0	0
	total	1	0	0	0	0	0	1	0	0	0	4	0	0	1	0	0	0	0
5	eye	0	0	0	0	0	0	0	0	0	0	0	0	0	0	0	0	0	0
	other	1	0	1	0	0	0	1	0	0	0	1	0	0	2	0	0	0	0
	total	1	0	1	0	0	0	1	0	0	0	1	0	0	2	0	0	0	0
6	eye			0	0	0	0	0	0	0	0	0	0	0	0	0	0	0	0
	other			2	0	0	0	5	0	0	0	4	0	0	4	0	0	0	0
	total			2	0	0	0	5	0	0	0	4	0	0	4	0	0	0	0
7	eye			0		0	0	1	0	0	0	0	0	0	0	0	0	0
	other			0		0	0	2	0	0	0	1	0	0	2	0	0	0
	total			0		0	0	3	0	0	0	1	0	0	2	0	0	0
8	eye			0		0	0	0	0			0		0		0	0	0
	other			0		0	2	3	0			0		0		0	0	0
	total			0		0	2	3	0			0		0		0	0	0
9	eye			0		0			0			0				0	0
	other			1		0			0			2				0	0
	total			1		0			0			2				0	0
10	eye											0				0	0
	other											0				0	0
	total											0				0	0
11	eye											0				0	0
	other											0				0	0
	total											0				0	0
12	eye											0
	other											0
	total											0
13	eye											0
	other											1
	total											1
14	eye
	other
	total
15	eye
	other
	total
	eye mean	0.2	0	0	0	0	0	0.125	0	0	0	0	0	0	0	0	0	0	0	0.0180556
	other mean	0.6	0	0.777778	0	0.444444	0.25	1.875	0	0	0	1.15385	0.428571	0	1.71429	0	0	0	0	0.40244
	total mean	0.8	0	0.777778	0	0.444444	0.25	2	0	0	0	1.15385	0.428571	0	1.71429	0	0	0	0	0.420496

## Sheet: GFP 33
CMVGFP St. 33/34
	Individual
Section		1	2	3	4	5	6	7	8	9	10	11	12	13	14	15	16	17	18
1	eye	0	0	1	6	0	1	2	2	0	0	3	2	0	1	1	5	0	2
	other	0	0	2	12	1	12	14	7	0	0	32	4	9	7	17	6	1	3
	total	0	0	3	18	1	13	16	9	0	0	35	6	9	8	18	11	1	5
2	eye	0	2	9	4	4	2	2	2	6	1	2	1	2	1	1	25	3	0
	other	3	12	27	16	15	7	6	12	7	2	21	6	17	6	33	11	14	0
	total	3	14	36	20	19	9	8	14	13	3	23	7	19	7	34	36	17	0
3	eye	2	1	16	3	3	9	2	6	0	2	10	3	2	2	15	6	9	4
	other	2	7	25	19	6	19	6	12	4	2	36	14	24	9	63	1	8	4
	total	4	8	41	22	9	28	8	18	4	4	46	17	26	11	78	7	17	8
4	eye	1	1	7	13	5	8	1	4	11	1	6	9	0	6	3	20	3	8
	other	4	5	39	24	11	9	4	14	20	6	16	28	8	13	13	55	7	6
	total	5	6	46	37	16	17	5	18	31	7	22	37	8	19	16	75	10	14
5	eye	2	3	0	15	4	10	3	3	0	0	5	6	0	6	1	37	0	22
	other	8	4	40	34	9	10	4	12	1	2	18	18	25	6	4	71	6	20
	total	10	7	40	49	13	20	7	15	1	2	23	24	25	12	5	108	6	42
6	eye	1	6	1	8	4	6	1	2	1	1	11	7	0	4	2	12	2	14
	other	2	3	47	17	11	7	0	3	4	0	35	9	12	2	21	12	7	16
	total	3	9	48	25	15	13	1	5	5	1	46	16	12	6	23	24	9	30
7	eye	1	1	1	5	6	2	1	1	0	1	12	6		2	0		5	0
	other	3	14	35	9	10	16	4	1	4	2	30	9		9	28		13	0
	total	4	15	36	14	16	18	5	2	4	3	42	15		11	28		18	0
8	eye	3	10	1	6	9	2	3	2		1	14	2		0	0		0	3
	other	6	6	14	10	12	10	5	13		4	18	14		4	37		14	9
	total	9	16	15	16	21	12	8	15		5	32	16		4	37		14	12
9	eye	0	9	0	7	11	1	6	1		2	13	2		0
	other	2	6	15	22	6	15	8	3		3	30	10		19
	total	2	15	15	29	17	16	14	4		5	43	12		19	0
10	eye		5		0	4	1	2	1		1	12
	other		4		30	12	24	10	7		2	12
	total		9		30	16	25	12	8		3	24
11	eye		4					2			0
	other		8					7			8
	total		12					9			8
12	eye		12					1
	other		9					4
	total		21					5
13	eye		2
	other		18
	total		20
14	eye
	other
	total
15	eye
	other
	total
	eye total	1.11111	4.30769	4	6.7	5	4.2	2.16667	2.4	2.57143	0.909091	8.8	4.22222	0.666667	2.44444	2.875	17.5	2.75	6.625	4.40274
	other total	3.33333	7.38462	27.1111	19.3	9.3	12.9	6	8.4	5.71429	2.81818	24.8	12.4444	15.8333	8.33333	27	26	8.75	7.25	12.9263
	total mean	4.44444	11.6923	31.1111	26	14.3	17.1	8.16667	10.8	8.28571	3.72727	33.6	16.6667	16.5	10.7778	29.875	43.5	11.5	13.875	17.329

## Sheet: XR11 33
CMVXR11 XCARGFP St. 33/34
	Individual
Section		1	2	3	4	5	6	7	8	9	10	11	12	13	14	15	16	17
1	eye	0	0	0	0	0	0	0	0	0	0	0	0	0	0	0	0	0
	other	0	0	18	0	1	0	0	0	0	0	0	0	0	0	5	0	0
	total	0	0	18	0	1	0	0	0	0	0	0	0	0	0	5	0	0
2	eye	0	0	0	0	0	0	0	0	0	1	0	0	0	0	0	0	0
	other	0	0	3	0	1	0	0	0	0	0	0	5	0	0	7	2	0
	total	0	0	3	0	1	0	0	0	0	1	0	5	0	0	7	2	0
3	eye	0	0	0	0	0	0	0	0	0	0	0	1	0	0	0	0	0
	other	0	0	3	0	1	0	0	0	0	0	0	3	0	0	6	0	1
	total	0	0	3	0	1	0	0	0	0	0	0	4	0	0	6	0	1
4	eye	0	0	0	0	0	0	0	0	0	0	0	0	0	0	0	0	0
	other	1	0	3	0	0	0	0	0	0	0	0	5	0	1	4	1	0
	total	1	0	3	0	0	0	0	0	0	0	0	5	0	1	4	1	0
5	eye	0	0	0	0	0	0	0	0	0	0	0		0	0	0	0	0
	other	0	1	1	0	0	0	0	0	0	0	0		0	0	3	0	1
	total	0	1	1	0	0	0	0	0	0	0	0		0	0	3	0	1
6	eye	0	0	0	0	0	0	0	0	0	0	0		0	0	0	0	0
	other	2	0	6	0	0	0	0	0	0	0	0		0	0	7	0	0
	total	2	0	6	0	0	0	0	0	0	0	0		0	0	7	0	0
7	eye	0	0	0	0	0	0	0	0	0	0	0		0	0	0	0	0
	other	0	0	6	0	2	0	0	0	0	0	0		0	0	6	0	2
	total	0	0	6	0	2	0	0	0	0	0	0		0	0	6	0	2
8	eye	0			0	0	0	0	0	0	0						0
	other	0			0	0	0	0	0	1	0						0
	total	0			0	0	0	0	0	1	0						0
9	eye	0			0	0	0			0	0
	other	0			0	0	0			0	0
	total	0			0	0	0			0	0
10	eye	0				0
	other	0				0
	total	0				0
11	eye
	other
	total
12	eye
	other
	total
13	eye
	other
	total
14	eye
	other
	total
15	eye
	other
	total
	eye mean	0	0	0	0	0	0	0	0	0	0.111111	0	0.25	0	0	0	0	0	0.0212418
	other mean	0.3	0.142857	5.71429	0	0.5	0	0	0	0.111111	0	0	3.25	0	0.111111	4.75	0.5	0.5	0.93408
	total mean	0.3	0.142857	5.71429	0	0.5	0	0	0	0.111111	0.111111	0	3.5	0	0.111111	4.75	0.5	0.5	0.955322

## Sheet: GFP 37
CMVGFP St. 37
	Individual
Section		1	2	3	4	5	6	7	8	9	10	11	12	13	14	15	16	17	18
1	eye	11	0	0	0	0	0	1	4	3	0	3	1	1	2	0	1	0	0
	other	35	3	7	0	0	0	4	29	4	10	9	1	5	9	0	6	2	4
	total	46	3	7	0	0	0	5	33	7	10	12	2	6	11	0	7	2	4
2	eye	8	0	0	0	1	6	8	20	11	0	0	1	1	1	1	3	0	2
	other	22	6	0	0	1	9	11	19	13	5	7	0	26	6	1	1	7	7
	total	30	6	0	0	2	15	19	39	24	5	7	1	27	7	2	4	7	9
3	eye	2	1	2	0	0	4	8	21	3	2	0	0	5	1	3	0	2	0
	other	5	1	7	2	0	10	19	5	10	9	5	13	6	11	3	0	3	4
	total	7	2	9	2	0	14	27	26	13	11	5	13	11	12	6	0	5	4
4	eye	2	4	2	0	0	5	4	4	2	1	0	0	6	2	4	0	2	3
	other	10	3	7	6	0	6	5	4	8	7	1	10	5	8	3	2	7	4
	total	12	7	9	6	0	11	9	8	10	8	1	10	11	10	7	2	9	7
5	eye	0	0	1	4	0	4	0	24	5	0	2	0	10	7	4	1	4	5
	other	0	0	4	1	0	4	4	14	4	4	21	6	7	7	1	4	3	9
	total	0	0	5	5	0	8	4	38	9	4	23	6	17	14	5	5	7	14
6	eye	6	6	3	0	1	0	0	8	7	1	4		11	1	2	0	8	3
	other	19	11	7	3	3	3	8	10	3	10	8		25	7	2	4	7	17
	total	25	17	10	3	4	3	8	18	10	11	12		36	8	4	4	15	20
7	eye	0	0	2	0	0	13	2	16	0	1	1		2	2	7	4	1	5
	other	8	3	6	1	0	15	2	16	0	9	7		4	5	8	19	10	5
	total	8	3	8	1	0	28	4	32	0	10	8		6	7	15	23	11	10
8	eye	0	0	7	0	0	12	0	4	0	0				0	2	0	3	2
	other	33	16	5	2	0	23	2	10	2	1				2	0	6	2	3
	total	33	16	12	2	0	35	2	14	2	1				2	2	6	5	5
9	eye		0	4	2	0	2	0									0	0	1
	other		5	5	3	0	10	3									3	4	4
	total		5	9	5	0	12	3									3	4	5
10	eye			1	2	0		0
	other			4	6	0		5
	total			5	8	0		5
11	eye
	other
	total
12	eye
	other
	total
13	eye
	other
	total
14	eye
	other
	total
15	eye
	other
	total
	eye mean	3.625	1.22222	2.2	0.8	0.2	5.11111	2.3	12.625	3.875	0.625	1.42857	0.4	5.14286	2	2.875	1	2.22222	2.33333	2.77696
	other mean	16.5	5.33333	5.2	2.4	0.4	8.88889	6.3	13.375	5.5	6.875	8.28571	6	11.1429	6.875	2.25	5	5	6.33333	6.75884
	total mean	20.125	6.55556	7.4	3.2	0.6	14	8.6	26	9.375	7.5	9.71429	6.4	16.2857	8.875	5.125	6	7.22222	8.66667	9.5358

## Sheet: XR11 37
CMVXR11 XCARGFP St. 37
	Individual
Section		1	2	3	4	5	6	7	8	9	10	11	12	13	14	15	16	17	18
1	eye	0	0	0	0	0	0	0	0	0	0	0	0	3	0	0	0	0	0
	other	0	0	0	1	0	0	0	0	0	2	6	6	1	0	0	0	2	0
	total	0	0	0	1	0	0	0	0	0	2	6	6	4	0	0	0	2	0
2	eye	0	0	0	0	2	0	0	0	0	0	0	2	0	0	0	0	3	0
	other	0	2	0	0	1	0	0	1	0	1	13	3	0	2	1	1	5	0
	total	0	2	0	0	3	0	0	1	0	1	13	5	0	2	1	1	8	0
3	eye	0	0	1	0	0	0	0	0	0	0	0	1	0	0	0	0	0	0
	other	1	2	1	0	0	0	0	4	0	2	17	4	0	0	0	2	2	0
	total	1	2	2	0	0	0	0	4	0	2	17	5	0	0	0	2	2	0
4	eye	0	0	0	0	0	0	1	1	0	3	0	2	2	1	0	0	0	0
	other	0	1	0	0	0	0	0	3	0	0	9	0	1	5	1	0	1	0
	total	0	1	0	0	0	0	1	4	0	3	9	2	3	6	1	0	1	0
5	eye	0	0	0	0	0	0	0	0	0	1	0	5	2	0	0	0	0	0
	other	0	1	0	5	0	0	0	3	0	0	6	1	2	9	0	2	0	0
	total	0	1	0	5	0	0	0	3	0	1	6	6	4	9	0	2	0	0
6	eye	0	0	1	0	0	0	0	0	1	0	0	3	1	0	0	0	0	0
	other	3	8	0	3	0	0	0	4	0	0	1	0	0	8	0	1	0	0
	total	3	8	1	3	0	0	0	4	1	0	1	3	1	8	0	1	0	0
7	eye	1		0	0	0	0	0	0	0	0	0	1	1	0	0	0	1	0
	other	0		0	0	0	0	0	3	0	0	6	3	5	4	2	4	0	0
	total	1		0	0	0	0	0	3	0	0	6	4	6	4	2	4	1	0
8	eye	1		0	0		0	0	0	0	0	0	6	2	0	0	0	1	0
	other	2		0	0		0	0	3	0	2	6	0	4	5	0	6	3	0
	total	3		0	0		0	0	3	0	2	6	6	6	5	0	6	4	0
9	eye	1		1	0		0	0		0	0	0	0	0			0	0	0
	other	0		1	0		0	0		1	1	5	11	1			8	0	0
	total	1		2	0		0	0		1	1	5	11	1			8	0	0
10	eye						0			0	0	0		0			0		0
	other						0			0	1	7		4			11		0
	total						0			0	1	7		4			11		0
11	eye									0
	other									0
	total						0			0
12	eye
	other
	total
13	eye
	other
	total
14	eye
	other
	total
15	eye
	other
	total
	eye mean	0.333333	0	0.333333	0	0.285714	0	0.111111	0.125	0.0909091	0.4	0	2.22222	1.1	0.125	0	0	0.555556	0	0.315677
	other mean	0.666667	2.33333	0.222222	1	0.142857	0	0	2.625	0.0909091	0.9	7.6	3.11111	1.8	4.125	0.5	3.5	1.44444	0	1.67009
	total mean	1	2.33333	0.555556	1	0.428571	0	0.111111	2.75	0.181818	1.3	7.6	5.33333	2.9	4.25	0.5	3.5	2	0	1.98576

## Sheet: GFP 41
CMVGFP St. 41
	Individual
Section		1	2	3	4	5	6	7	8	9	10	11	12	13	14
1	eye	0	0	0	0	0	0	0	0	0	0	0	0	2	0
	other	0	0	0	0	4	0	0	1	4	6	3	16	7	2
	total	0	0	0	0	4	0	0	1	4	6	3	16	9	2
2	eye	0	0	0	0	0	0	0	0	0	12	1	6	1	0
	other	1	3	0	1	0	0	0	2	3	6	12	14	8	13
	total	1	3	0	1	0	0	0	2	3	18	13	20	9	13
3	eye	1	0	0	0	0	0	0	0	0	2	4	3	4	7
	other	4	1	2	0	0	0	0	0	4	3	12	15	15	8
	total	5	1	2	0	0	0	0	0	4	5	16	18	19	15
4	eye	0	0	0	0	0	0	0	0	0	4	0	4	2	2
	other	5	1	0	1	0	0	0	0	6	10	18	24	9	9
	total	5	1	0	1	0	0	0	0	6	14	18	28	11	11
5	eye	0	0	0	0	0	0	0	0	1	0	2	2	0	5
	other	5	2	0	1	0	0	0	1	10	12	17	26	8	14
	total	5	2	0	1	0	0	0	1	11	12	19	28	8	19
6	eye	0	1	0	0	0	0	0	0	0	2	1	0	0	9
	other	5	0	1	3	0	0	1	1	4	8	2	4	6	7
	total	5	1	1	3	0	0	1	1	4	10	3	4	6	16
7	eye	3	3	0	0	0	0	0	0	1	1	3	1	1	5
	other	4	8	1	0	0	0	0	0	3	4	27	20	3	10
	total	7	11	1	0	0	0	0	0	4	5	30	21	4	15
8	eye	0	3	0	0	0	0	0	0	0	1	1	2	1	3
	other	1	10	0	1	2	0	0	0	3	6	17	13	10	8
	total	1	13	0	1	2	0	0	0	3	7	18	15	11	11
9	eye	0	2	0	0	0	0	0	1	0	4	0		0	0
	other	5	4	0	0	0	0	0	3	6	9	15		8	23
	total	5	6	0	0	0	0	0	4	6	13	15		8	23
10	eye		0	0	0		0	0	0	0				2
	other		4	1	2		0	0	0	4				5
	total		4	1	2		0	0	0	4				7
11	eye		0	0	0									0
	other		5	1	2									5
	total		5	1	2									5
12	eye		0	0	0
	other		9	0	4
	total		9	0	4
13	eye			0	0
	other			2	2
	total			2	2
14	eye			0	0
	other			3	0
	total			3	0
15	eye
	other
	total
	eye mean	0.444444	0.75	0	0	0	0	0	0.1	0.2	2.88889	1.33333	2.25	1.18182	3.44444	0.899495
	other mean	3.33333	3.91667	0.785714	1.21429	0.666667	0	0.1	0.8	4.7	7.11111	13.6667	16.5	7.63636	10.4444	5.06252
	total mean	3.77778	4.66667	0.785714	1.21429	0.666667	0	0.1	0.9	4.9	10	15	18.75	8.81818	13.8889	5.96201

[truncated: 5 more sheets: XR11 41, Combined means data, Data for chart, Bar charts, Line charts]
